# Supplementary material for: Harnessing Rift Valley fever virus NSs gene for cancer gene therapy
Source: Cancer Gene Ther. 2022 Apr 7;29(10):1477–86. doi: 10.1038/s41417-022-00463-4 (PMC8988100; doi:10.1038/s41417-022-00463-4)
Supplement: Supplementary file 1 — Supplementary Table 1 [file 41417_2022_463_MOESM1_ESM.xlsx]

## Sheet: Supplemental Table 1
	Supplemental Table 1: Plasmids and primers used in this study.
	Plasmid Name	Plasmid backbone	Assembly Method	Restriction enzymes	PCR template	Primer name	Primer sequence (5'-3')	gBlock® name	gBlock® sequence (5'-3')
	pcDNA3.1-NSs	pcDNA3.1+	Gibson	NheI and XhoI	n/a	n/a	n/a	NSs	CTCACTATAGGGAGACCCAAGCTGGCTAGCgccaccatggattactttcctgtgatatctgttgatttgcagagtggtcgtcgtgttgtgtcagtggagtactttagaggagatggtcctcccaggataccttattctatggttgggccctgttgtgtctttctcatgcaccatcgtcctagtcacgaggttcgcttgcgattctctgatttctacaatgtcggagaattcccataccgagtcggacttggagactttgcatcaaacgttgcacctccaccagcgaagccttttcagagacttattgatctaataggccatatgactcttagtgatttcacaaggttccccaatctgaaagaagccatatcctggcctcttggagaaccctcactggct…
	pcDNA3.1-NSs mutant	pcDNA3.1+	Gibson	NheI and XhoI	n/a	n/a	n/a	NSs mutant	CTCACTATAGGGAGACCCAAGCTGGCTAGCgccaccatggattactttcctgtgatatctgttgatttgcagagtggtcgtcgtgttgtgtcagtggagtactttagaggagatggtcctGccaggataGcttattctatggttgggccctgttgtgtctttctcatgcaccatcgtcctagtcacgaggttcgcttgcgattctctgatttctacaatgtcggagaattcccataccgagtcggacttggagactttgcatcaaacgttgcacctccaGcagcgaagGcttttcagagacttattgatctaataggccatatgactcttagtgatttcacaaggttccccaatctgaaagaagccatatcctggcctcttggagaaccctcactggct…
	pcDNA3.1-NSs-3xFLAG	pcDNA3.1-NSs	PCR, T4 Ligase	NheI and XhoI	pcDNA3.1-NSs	T7_F	TAATACGACTCACTATAGGGAGACCCAAG
						NSs3xFLAG_R	TTAAACctcgagTCACTTGTCGTCGTCGTCCTTGTAGTCGATGTCGTGGTCCTTGTAGTCACCGTCGTGGTCCTTGTAGTCtgctgctgcatcaacctcaacaaatccatcatcatc
	pcDNA3.1-NSs mutant-3xFLAG	pcDNA3.1-NSs mutant	PCR, T4 Ligase	NheI and XhoI	pcDNA3.1-NSs mutant	T7_F	TAATACGACTCACTATAGGGAGACCCAAG
						MUT-3xFLAG_R	TTAAACctcgagTCACTTGTCGTCGTCGTCCTTGTAGTCGATGTCGTGGTCCTTGTAGTCACCGTCGTGGTCCTTGTAGTCtgctgctgcatcaacctcaacaGGtccatcatcatc
	pcDNA3.1-NSs-R173A-3xFLAG	pcDNA3.1-NSs-3xFLAG	2-step PCR, T4 Ligase	NheI and XhoI	pcDNA3.1-NSs-3xFLAG	R173A_F1	catcctcgcagggattgacctgtgcc
						Bgh_rev	TAGAAGGCACAGTCGAGG
						T7_F	TAATACGACTCACTATAGGGAGACCCAAG
						R173A_R1	gtcaatccctgcgaggatggcctcagtcgc
	pcDNA3.1-Δstart-NSs-3xFLAG	pcDNA3.1-NSs	PCR, GIBSON	NheI and XhoI	pcDNA3.1-NSs-3xFLAG	NS_F2	ATACGACTCACTATAGGGAGACCCAAGCTGGCTAGCgccacctaggattactttcctgtg
						Bgh_rev	TAGAAGGCACAGTCGAGG
	pHIV-eGFP-ffluc-4x-miR-122	pHIV-eGFP-ffluc-control	Annealed oligo, T4 Ligase	XmaI	n/a	4xmiR122F_ultramer	ccgggGCGGCCGCCTAGAGTCGACCAAACACCATTGTCACACTCCACGATCAAACACCATTGTCACACTCCAACCGGTCTAGAGTCGACCAAACACCATTGTCACACTCCACGATCAAACACCATTGTCACACTCCAACCGGTc
						4xmiR122R_ultramer	ccgggACCGGTTGGAGTGTGACAATGGTGTTTGATCGTGGAGTGTGACAATGGTGTTTGGTCGACTCTAGACCGGTTGGAGTGTGACAATGGTGTTTGATCGTGGAGTGTGACAATGGTGTTTGGTCGACTCTAGGCGGCCGCc
	psiCHECK2.1-control	psiCHECK2.1	Annealed oligo, GIBSON	XhoI	n/a	NC_miRNAF_ultramer	tcgaCTAGAGTCGACGTTAATCGCGTATAATACGCGTCGATGTTAATCGCGTATAATACGCGTACCGGTCTAGAGTCGACGTTAATCGCGTATAATACGCGTCGATGTTAATCGCGTATAATACGCGTACCGGTtcga
						NC_miRNAR_ultramer	tcgaACCGGTACGCGTATTATACGCGATTAACATCGACGCGTATTATACGCGATTAACGTCGACTCTAGACCGGTACGCGTATTATACGCGATTAACATCGACGCGTATTATACGCGATTAACGTCGACTCTAGtcga
	psiCHECK2.1-miR-122	psiCHECK2.1	PCR, GIBSON	XhoI	pHIV-eGFP-ffluc-4x-miR-122	RL_122_F	cgagcagtaattctaggcgatcgcCCGCCTAGAGTCGAC
						RL_122_R	ctagtcccgggaattcgagctcccctgcagcccgggACCGG
	pcDNA3.1-NSs-3xFLAG-4xmiR-122	pcDNA3.1-NSs-3xFLAG	Annealed oligo, T4 Ligase	XhoI	n/a	miR122-NSsF_ultramer	tcgaCTAGAGTCGACCAAACACCATTGTCACACTCCACGATCAAACACCATTGTCACACTCCAACCGGTCTAGAGTCGACCAAACACCATTGTCACACTCCACGATCAAACACCATTGTCACACTCCAACCGGT
						miR122-NSsR_ultramer	tcgaACCGGTTGGAGTGTGACAATGGTGTTTGATCGTGGAGTGTGACAATGGTGTTTGGTCGACTCTAGACCGGTTGGAGTGTGACAATGGTGTTTGATCGTGGAGTGTGACAATGGTGTTTGGTCGACTCTAG
	pcDNA3.1-GFP-3xFLAG	pcDNA3.1-GFP	PCR, GIBSON	HindIII and PspOMI	pcDNA3.1-GFP	T7_F	TAATACGACTCACTATAGGGAGACCCAAG
						GFP-3xFLAG_R1	atttaggtgacactatagaatagggccctctagaTCACTTGTCGTCGTCGTCCTTGTAGTCGATGTCGTGGTCCTTGTAGTCACCGTCGTGGTCCTTGTAGTCtgctgctgccttgtacagctcgtccatgcc
	Primer name	Primer sequence (5'-3')	gBlock® name	gBlock® sequence (5'-3')
	n/a	n/a	NSs	CTCACTATAGGGAGACCCAAGCTGGCTAGCgccaccatggattactttcctgtgatatctgttgatttgcagagtggtcgtcgtgttgtgtcagtggagtactttagaggagatggtcctcccaggataccttattctatggttgggccctgttgtgtctttctcatgcaccatcgtcctagtcacgaggttcgcttgcgattctctgatttctacaatgtcggagaattcccataccgagtcggacttggagactttgcatcaaacgttgcacctccaccagcgaagccttttcagagacttattgatctaataggccatatgactcttagtgatttcacaaggttccccaatctgaaagaagccatatcctggcctcttggagaaccctcactggct…
	n/a	n/a	NSs mutant	CTCACTATAGGGAGACCCAAGCTGGCTAGCgccaccatggattactttcctgtgatatctgttgatttgcagagtggtcgtcgtgttgtgtcagtggagtactttagaggagatggtcctGccaggataGcttattctatggttgggccctgttgtgtctttctcatgcaccatcgtcctagtcacgaggttcgcttgcgattctctgatttctacaatgtcggagaattcccataccgagtcggacttggagactttgcatcaaacgttgcacctccaGcagcgaagGcttttcagagacttattgatctaataggccatatgactcttagtgatttcacaaggttccccaatctgaaagaagccatatcctggcctcttggagaaccctcactggct…
	T7_F	TAATACGACTCACTATAGGGAGACCCAAG
	NSs3xFLAG_R	TTAAACctcgagTCACTTGTCGTCGTCGTCCTTGTAGTCGATGTCGTGGTCCTTGTAGTCACCGTCGTGGTCCTTGTAGTCtgctgctgcatcaacctcaacaaatccatcatcatc
	T7_F	TAATACGACTCACTATAGGGAGACCCAAG
	MUT-3XFLAG_R	TTAAACctcgagTCACTTGTCGTCGTCGTCCTTGTAGTCGATGTCGTGGTCCTTGTAGTCACCGTCGTGGTCCTTGTAGTCtgctgctgcatcaacctcaacaGGtccatcatcatc
	R173A_F1	catcctcgcagggattgacctgtgcc
	Bgh_rev	TAGAAGGCACAGTCGAGG
	T7_F	TAATACGACTCACTATAGGGAGACCCAAG
	R173A_R1	gtcaatccctgcgaggatggcctcagtcgc
	NS_F2	ATACGACTCACTATAGGGAGACCCAAGCTGGCTAGCgccacctaggattactttcctgtg
	Bgh_rev	TAGAAGGCACAGTCGAGG
	4xmiR122F_ultramer	ccgggGCGGCCGCCTAGAGTCGACCAAACACCATTGTCACACTCCACGATCAAACACCATTGTCACACTCCAACCGGTCTAGAGTCGACCAAACACCATTGTCACACTCCACGATCAAACACCATTGTCACACTCCAACCGGTc
	4xmiR122R_ultramer	ccgggACCGGTTGGAGTGTGACAATGGTGTTTGATCGTGGAGTGTGACAATGGTGTTTGGTCGACTCTAGACCGGTTGGAGTGTGACAATGGTGTTTGATCGTGGAGTGTGACAATGGTGTTTGGTCGACTCTAGGCGGCCGCc
	NC_miRNAF_ultramer	tcgaCTAGAGTCGACGTTAATCGCGTATAATACGCGTCGATGTTAATCGCGTATAATACGCGTACCGGTCTAGAGTCGACGTTAATCGCGTATAATACGCGTCGATGTTAATCGCGTATAATACGCGTACCGGTtcga
	NC_miRNAR_ultramer	tcgaACCGGTACGCGTATTATACGCGATTAACATCGACGCGTATTATACGCGATTAACGTCGACTCTAGACCGGTACGCGTATTATACGCGATTAACATCGACGCGTATTATACGCGATTAACGTCGACTCTAGtcga
	RL_122_F	cgagcagtaattctaggcgatcgcCCGCCTAGAGTCGAC
	RL_122_R	ctagtcccgggaattcgagctcccctgcagcccgggACCGG
	miR122-NSsF_ultramer	tcgaCTAGAGTCGACCAAACACCATTGTCACACTCCACGATCAAACACCATTGTCACACTCCAACCGGTCTAGAGTCGACCAAACACCATTGTCACACTCCACGATCAAACACCATTGTCACACTCCAACCGGT
	miR122-NSsR_ultramer	tcgaACCGGTTGGAGTGTGACAATGGTGTTTGATCGTGGAGTGTGACAATGGTGTTTGGTCGACTCTAGACCGGTTGGAGTGTGACAATGGTGTTTGATCGTGGAGTGTGACAATGGTGTTTGGTCGACTCTAG
	T7_F	TAATACGACTCACTATAGGGAGACCCAAG
	GFP-3xFLAG_R1	atttaggtgacactatagaatagggccctctagaTCACTTGTCGTCGTCGTCCTTGTAGTCGATGTCGTGGTCCTTGTAGTCACCGTCGTGGTCCTTGTAGTCtgctgctgccttgtacagctcgtccatgcc
